# Supplementary material for: Palpation and Ultrasonography Reveal an Ignored Function of the Inferior Belly of Omohyoid: A Case Series and a Proof-of-Concept Study
Source: Diagnostics (Basel). 2023 Sep 20;13(18):3004. doi: 10.3390/diagnostics13183004 (PMC10529686; doi:10.3390/diagnostics13183004)
Supplement: Supplementary file 1 [file diagnostics-13-03004-s001.zip]

Archive with 3 entries (3 files):
- Table S1.pdf
- Table S2.pdf
- Video S1.wmv
